# Supplementary material for: Decay of self-incompatibility within a lifespan in Physalis acutifolia (Solanaceae)
Source: Plant Reprod. 2025 Jan 29;38(1):7. doi: 10.1007/s00497-024-00517-7 (PMC11779772; doi:10.1007/s00497-024-00517-7)
Supplement: Supplementary file 1 — Supplementary file1 (XLSX 5 kb) [file 497_2024_517_MOESM1_ESM.xlsx]

## Sheet: ModelSelection
Appendix S5: List of models used. Models along with AIC outputs.
Model	npar	AIC	BIC	logLik	deviance	Chisq
c <- lmer(X.Traveled ~ Per2Trans + (1|X...Indiviudal), data = PollGro)	4	338.6	345.25	-165.3	330.6
c1 <- lmer(X.Traveled ~ Per2Trans+I(Per2Trans^2) + (1|X...Indiviudal), data = PollGro)	5	340.36	348.68	-165.18	330.36	0.2337
c2 <- lmer(X.Traveled ~ Per2Trans+I(Per2Trans^3) + (1|X...Indiviudal), data = PollGro)	5	340.59	348.91	-165.29	330.59	0
c3 <- lmer(X.Traveled ~ Per2Trans+I(sqrt(Per2Trans)) + (1|X...Indiviudal), data = PollGro)	5	339.72	348.04	-164.86	329.72	0.8654
d <- lmer(X.Traveled ~ Per2Trans + Treatment + (1|X...Indiviudal), data = PollGro)	5	327.9	336.22	-158.95	317.9	11.8219
d1 <- lmer(X.Traveled ~ Per2Trans+I(Per2Trans^2) + Treatment + (1|X...Indiviudal), data = PollGro)	6	329.86	339.85	-158.93	317.86	0.0364
d2 <- lmer(X.Traveled ~ Per2Trans+I(Per2Trans^3) + Treatment + (1|X...Indiviudal), data = PollGro)	6	329.67	339.65	-158.83	317.67	0.199
d3 <- lmer(X.Traveled ~ Per2Trans+I(sqrt(Per2Trans)) + Treatment + (1|X...Indiviudal), data = PollGro)	6	329.88	339.86	-158.94	317.88	0
