# Supplementary material for: Decay of self-incompatibility within a lifespan in Physalis acutifolia (Solanaceae)
Source: Plant Reprod. 2025 Jan 29;38(1):7. doi: 10.1007/s00497-024-00517-7 (PMC11779772; doi:10.1007/s00497-024-00517-7)
Supplement: Supplementary file 2 — Supplementary file2 (XLSX 58 kb) [file 497_2024_517_MOESM2_ESM.xlsx]

## Sheet: OverviewOfData
Appendix S1: Transition data. Complied with an ‘Overview of data,’ and ‘R-input.’
Column name:	Description
Individual	This is a code for each individual used within the experiment. This code indicates the genotype and then a random number.
DaysSinceFirstFlower2transtition	This is the number of days from the first flower of an individual until the self cross was successful.
Genotype	This column denotes the genotype of the individual.
Date first cross made (outcrossed)	This denotes the date the first crosses was conducted.
Total#Crosses	This is the number of crosses conducted throughout the whole experiment.
Successful-total	This is the number of crosses that resulted in fruit set.
ratio	This is a ratio of the Successful-total by Total#Crosses.
Crossed	This is "yes" or "no" if the individual was crossed with another individuals.
Over5%Succ	This is a "yes" or "no" if the ratio of successful crosses was higher than 5 percent.
CrossingTreatment	This is a "both" or "selfonly" noting if the treatment of individual, if they were crosses with another individual pollen and self-pollen or just self-pollen.
2week#	Due to self crosses being conducted every two week this is the span this is the week number that individual accepted self-pollen.
2WeekBlocks	This is the day that the individual transition with regards to the 2-week block.

## Sheet: R-Input
Individual	DaysSinceFirstFlower2transtition	Genotype	Date first cross made (outcrossed)	Total#Crosses	Successful-total	ratio	Crossed	Over5%Succ	CrossingTreatment	2week#	2WeekBlocks
SI/SC_1	125	SI/SC	2021-07-15	33	3	0.09	Yes	Yes	Both	9	126
SI/SC_11	19	SI/SC	2021-08-13	16	6	0.38	Yes	Yes	Both	1	14
SI/SC_13	61	SI/SC	2021-09-28	9	1	0.11	Yes	Yes	Both	4	56
SI/SC_3	103	SI/SC	2021-08-02	32	2	0.06	Yes	Yes	Both	7	98
SI/SC_9	26	SI/SC	0	18	5	0.28	Yes	Yes	Both	2	28
SI/SI_11	130	SI/SI	2021-07-13	30	19	0.63	Yes	Yes	Both	9	126
SI/SI_15	69	SI/SI	2021-07-23	111	30	0.27	Yes	Yes	Both	5	70
SI/SI_17	42	SI/SI	2021-07-27	165	31	0.19	Yes	Yes	Both	3	42
SI/SI_19	57	SI/SI	2021-07-23	46	12	0.26	Yes	Yes	Both	4	56
SI/SI_21	0	SI/SI	0	7	3	0.43	Yes	Yes	Both	0	0
SI/SI_23	61	SI/SI	2021-08-30	107	32	0.3	Yes	Yes	Both	4	56
SI/SI_25	12	SI/SI	2021-08-13	25	10	0.4	Yes	Yes	Both	1	14
SI/SI_27	57	SI/SI	2021-08-17	44	21	0.48	Yes	Yes	Both	4	56
SI/SI_29	0	SI/SI	2021-08-17	31	13	0.42	Yes	Yes	Both	0	0
SI/SI_3	142	SI/SI	0	117	76	0.65	Yes	Yes	Both	10	140
SI/SI_5	138	SI/SI	2021-08-23	122	52	0.43	Yes	Yes	Both	10	140
SI/SI_7	75	SI/SI	2021-08-19	171	51	0.3	Yes	Yes	Both	5	70
SI/SI_9	116	SI/SI	2021-07-19	25	3	0.12	Yes	Yes	Both	8	112
SI/SC_10	8	SI/SC	0	0	0	0	No	No	SelfOnly	1	14
SI/SC_12	32	SI/SC	0	0	0	0	No	No	SelfOnly	2	28
SI/SC_14	61	SI/SC	0	0	0	0	No	No	SelfOnly	4	56
SI/SC_15	14	SI/SC	0	0	0	0	Yes	No	SelfOnly	1	14
SI/SC_16	41	SI/SC	0	0	0	0	No	No	SelfOnly	3	42
SI/SC_2	31	SI/SC	0	0	0	0	No	No	SelfOnly	2	28
SI/SC_4	60	SI/SC	0	0	0	0	No	No	SelfOnly	4	56
SI/SC_5	34	SI/SC	2021-09-07	1	0	0	Yes	No	SelfOnly	2	28
SI/SC_6	26	SI/SC	0	0	0	0	No	No	SelfOnly	2	28
SI/SC_7	62	SI/SC	2021-08-04	5	0	0	Yes	No	SelfOnly	4	56
SI/SI_10	124	SI/SI	2021-08-31	1	0	0	No	No	SelfOnly	9	126
SI/SI_12	107	SI/SI	2021-07-23	1	0	0	No	No	SelfOnly	8	112
SI/SI_13	87	SI/SI	2021-08-16	4	0	0	Yes	No	SelfOnly	6	84
SI/SI_14	82	SI/SI	2021-07-23	0	0	0	No	No	SelfOnly	6	84
SI/SI_16	82	SI/SI	0	1	0	0	No	No	SelfOnly	6	84
SI/SI_18	42	SI/SI	2021-07-23	0	0	0	No	No	SelfOnly	3	42
SI/SI_2	77	SI/SI	0	0	0	0	No	No	SelfOnly	6	84
SI/SI_20	64	SI/SI	2021-08-24	0	0	0	No	No	SelfOnly	5	70
SI/SI_22	58	SI/SI	0	0	0	0	No	No	SelfOnly	4	56
SI/SI_24	54	SI/SI	0	0	0	0	No	No	SelfOnly	4	56
SI/SI_26	35	SI/SI	0	0	0	0	No	No	SelfOnly	3	42
SI/SI_28	45	SI/SI	0	0	0	0	No	No	SelfOnly	3	42
SI/SI_4	142	SI/SI	2021-08-20	2	0	0	No	No	SelfOnly	10	140
SI/SI_6	121	SI/SI	2021-07-30	0	0	0	No	No	SelfOnly	9	126
SI/SI_8	40	SI/SI	0	1	0	0	No	No	SelfOnly	3	42
