# Supplementary material for: Decay of self-incompatibility within a lifespan in Physalis acutifolia (Solanaceae)
Source: Plant Reprod. 2025 Jan 29;38(1):7. doi: 10.1007/s00497-024-00517-7 (PMC11779772; doi:10.1007/s00497-024-00517-7)
Supplement: Supplementary file 3 — Supplementary file3 (XLSX 13 kb) [file 497_2024_517_MOESM3_ESM.xlsx]

## Sheet: OverviewOfData
Appendix S2: Pollen tube growth measurements. Complied with an ‘Overview of data,’ ‘R-input,’ and ‘raw data.’
Column name:	Description
Individual	This is a code for each individual used within the experiment. This code indicates the genotype and then a random number.
Genotype	This column denotes the genotype of the individual.
Cross	These column list the type of cross conducted, with all used for this analysis as 'self' crosses.
Date	This is the date the cross was conducted.
%Traveled	This is the percentage for the how far the pollen tube traveled in comparison to the whole style.
DaysFirstFlower	This is the date that the plant first flowered.
DateTrans	This is the date that that plant transitioned to being self-compatible.
DaysFirstFlower	This number is the days from first flower to this sample.
Day2Trans	This number is the days from the date that the plant transitioned to being self-compatible from the first flower.
Per2Trans	This uses the total time it took for the plant to transition to SC as 100% and the time that sample was taken. (For example: The sample was collected 22 days from first flower collected / It took 61 days for the plant to transition to SC = 34%)

## Sheet: R-input
Individual	Genotype	Cross	Date	%Traveled	DateFirst Flower	DateTrans	DaysFirstFlower	Day2Trans	Per2Trans
SISC14	SISC	Self	2022-09-07	56	2022-09-07	2022-11-07	0	61	0
SISC14	SISC	Self	2022-09-28	53	2022-09-07	2022-11-07	21	61	34
SISC14	SISC	Self	2022-10-06	65	2022-09-07	2022-11-07	29	61	48
SISC14	SISC	Self	2022-11-07	100	2022-09-07	2022-11-07	61	61	100
SISC16	SISC	Self	2022-07-31	35	2022-07-31	2022-10-18	0	79	0
SISC16	SISC	Self	2022-08-03	44	2022-07-31	2022-10-18	3	79	4
SISC16	SISC	Self	2022-09-02	35	2022-07-31	2022-10-18	33	79	42
SISC16	SISC	Self	2022-11-13	100	2022-07-31	2022-10-18	105	79	133
SISC16	SISC	Self	2022-09-28	65	2022-07-31	2022-10-18	59	79	75
SISC16	SISC	Self	2022-10-06	72	2022-07-31	2022-10-18	67	79	85
SISC16	SISC	Self	2022-10-19	88	2022-07-31	2022-10-18	80	79	101
SISC2	SISC	Self	2022-07-05	17	2022-07-04	2022-08-04	1	31	3
SISC2	SISC	Self	2022-07-13	70	2022-07-04	2022-08-04	9	31	29
SISC2	SISC	Self	2022-08-05	86	2022-07-04	2022-08-04	32	31	103
SISC2	SISC	Self	2022-08-20	100	2022-07-04	2022-08-04	47	31	152
SISC2	SISC	Self	2022-08-26	100	2022-07-04	2022-08-04	53	31	171
SISC5	SISC	Self	2022-08-05	56	2022-08-04	2022-09-07	1	34	3
SISC5	SISC	Self	2022-09-08	100	2022-08-04	2022-09-07	35	34	103
SISC5	SISC	Self	2022-10-06	100	2022-08-04	2022-09-07	63	34	185
SISC5	SISC	Self	2022-10-11	100	2022-08-04	2022-09-07	68	34	200
SISI16	SISI	Self	2022-08-03	36	2022-07-23	2022-10-13	11	82	13
SISI16	SISI	Self	2022-09-22	32	2022-07-23	2022-10-13	61	82	74
SISI16	SISI	Self	2022-10-19	55	2022-07-23	2022-10-13	88	82	107
SISI16	SISI	Self	2022-11-03	100	2022-07-23	2022-10-13	103	82	126
SISI22	SISI	Self	2022-08-03	52	2022-08-02	2022-09-29	1	58	2
SISI22	SISI	Self	2022-08-25	34	2022-08-02	2022-09-29	23	58	40
SISI22	SISI	Self	2022-09-07	41	2022-08-02	2022-09-29	36	58	62
SISI22	SISI	Self	2022-10-01	37	2022-08-02	2022-09-29	60	58	103
SISI27	SISI	Self	2022-08-19	34	2022-08-17	2022-10-13	2	57	4
SISI27	SISI	Self	2022-09-02	41	2022-08-17	2022-10-13	16	57	28
SISI27	SISI	Self	2022-09-22	46	2022-08-17	2022-10-13	36	57	63
SISI27	SISI	Self	2022-10-05	36	2022-08-17	2022-10-13	49	57	86
SISI27	SISI	Self	2022-10-20	40	2022-08-17	2022-10-13	64	57	112
SISI5	SISI	Self	2022-08-20	47	2022-07-09	2022-11-24	42	138	30
SISI5	SISI	Self	2022-10-05	35	2022-07-09	2022-11-24	88	138	64
SISI5	SISI	Self	2022-10-20	54	2022-07-09	2022-11-24	103	138	75
SISI5	SISI	Self	2022-08-05	41	2022-07-09	2022-11-24	27	138	20
SISI5	SISI	Self	2022-11-03	50	2022-07-09	2022-11-24	117	138	85
SISI5	SISI	Self	2022-11-25	83	2022-07-09	2022-11-24	139	138	101
