# Supplementary material for: Decay of self-incompatibility within a lifespan in Physalis acutifolia (Solanaceae)
Source: Plant Reprod. 2025 Jan 29;38(1):7. doi: 10.1007/s00497-024-00517-7 (PMC11779772; doi:10.1007/s00497-024-00517-7)
Supplement: Supplementary file 4 — Supplementary file4 (XLSX 19 kb) [file 497_2024_517_MOESM4_ESM.xlsx]

## Sheet: OverviewOfData
Appendix S3: Combined trait data. Complied with an ‘Overview of data,’ ‘R-input,’ and ‘raw data.’
Column name:	Description
Individual	This is a code for each individual used within the experiment. This code indicates the genotype and then a random number.
Origin	This is a code for the origin of the crossed that produced this seed. This code aligned with Pretz & Smith, 2022 manuscript.
Mother	This is the maternal donor for the seed used.
MotherPop	This is the population that the maternal donor was originally sourced from (see Pretz & Smith, 2022).
PollenDonor	This is the paternal donor for the seed used.
Treatment Type	This is the population that the paternal donor was originally sourced from (see Pretz & Smith, 2022).
AverageMotherSeedSet	This was a average number of seeds per fruit from the maternal donor.
AvgMotherFlowerSize	This was the average size (cm) of the flower from the maternal donor.
Avg.FlowerSize	This is the average size (cm) for the flowers of this individual.
Avg.Fruit.Tagged	This number is the average size (cm) fo the fruit circumference of the fruit from this individual produced by the cross of another individual.
Avg.Seed.Tagged	This number is that average seeds per fruit from crosses conducted with another individual's pollen.
Days2Trans	This number is the days from first flower to this sample.
Avg Germ%Tagged	This number is of the average of seeds that germinated from this individual from a self pollinated cross.
AvgExpectedVaible.Tagged	The expected number of viable seeds for each treatment by multiplying the average seed set by the germination rate for the self-pollinated cross.
Avg.Seed.Tagged	This is the average numbers for seed from self-pollinated crosses.
Avg Germ%Outcrossed	This number is of the average of seeds that germinated from this individual from another individual.
AvgExpectedVaible.Outcrossed	The expected number of viable seeds for each treatment by multiplying the average seed set by the germination rate for the outcross cross.

## Sheet: R-input
Individual	Origin	Mother	MotherPop	PollenDonor	Treatment Type	AverageMotherSeedSet	AvgMotherFlowerSize	Avg.FlowerSize	Avg.Fruit.Tagged	Avg.Seed.Tagged	Days2Trans	AvgGerm%Tagged	AvgExpectedVaible.Tagged	Avg.Seed.Tagged	AvgGerm%Outcrossed	AvgExpectedVaible.Outcrossed
SC_5	AZ_Axself	AZ_A	AZ_SC	AZ_A	SC/SC	147	0.219	0.5547	1.033	84.6	0	84	71	24	NA	NA
SC_23	AZ_BxAZ_J	AZ_B	AZ_SC	AZ_J	SC/SC	117	0.55	0.3005	0.861	68.5	0	84	58	28	NA	NA
SC_11	AZ_GxSelf	AZ_G	AZ_SC	AZ_G	SC/SC	159.6	0.31	0.745	0.678	72.4	0	84	61	40	NA	NA
SC_9	AZ_BxAZ_J	AZ_B	AZ_SC	AZ_J	SC/SC	117	0.55	0.898	1.582	66.25	0	84	56	71	NA	NA
SC_7	AZ_FxSelf	AZ_F	AZ_SC	AZ_F	SC/SC	160	0.19	0.906	1.521	58.16	0	84	49	74	NA	NA
SC_10	AZ_FxSelf	AZ_F	AZ_SC	AZ_F	SC/SC	160	0.19	0.5275	1.516	84.6	0	84	71	83	NA	NA
SC_1	AZ_BxAZ_J	AZ_B	AZ_SC	AZ_J	SC/SC	117	0.55	0.584	1.332	84.6	0	84	71	NA	NA	NA
SC_12	AZ_Axself	AZ_A	AZ_SC	AZ_A	SC/SC	147	0.219	0.478	1.242	84.6	0	84	71	NA	NA	NA
SC_13	AZ_Kxself	AZ_K	AZ_SC	AZ_K	SC/SC	156	0.47	0.701	1.302	137.33	0	84	115	NA	NA	NA
SC_14	AZ_Axself	AZ_A	AZ_SC	AZ_A	SC/SC	147	0.219	0.618	1.429	79	0	84	66	NA	NA	NA
SC_15	AZ_Kxself	AZ_K	AZ_SC	AZ_K	SC/SC	156	0.47	0.945	1.298	47.5	0	84	40	NA	NA	NA
SC_16	AZ_Gxself	AZ_G	AZ_SC	AZ_G	SC/SC	162.5	0.31	0.453	1.359	84.6	0	84	71	NA	NA	NA
SC_17	AZ_Kxself	AZ_K	AZ_SC	AZ_K	SC/SC	156	0.47	0.551	1.904	147.33	0	84	124	NA	NA	NA
SC_18	AZ_BxAZ_J	AZ_B	AZ_SC	AZ_J	SC/SC	117	0.55	0.566	1.068	109	0	84	92	NA	NA	NA
SC_19	AZ_FxSelf	AZ_F	AZ_SC	AZ_F	SC/SC	153.14	0.19	0.6346	0.901	85	0	84	71	NA	NA	NA
SC_2	AZ_BxAZ_J	AZ_B	AZ_SC	AZ_J	SC/SC	117	0.55	0.6061	1.103	122.66	0	84	103	NA	NA	NA
SC_20	AZ_BxAZ_K	AZ_B	AZ_SC	AZ_J	SC/SC	124.66	0.55	0.6061	1.515	80.75	0	84	68	NA	NA	NA
SC_21	AZ_Kxself	AZ_K	AZ_SC	AZ_K	SC/SC	156	0.47	0.6061	1.809	105.66	0	84	89	NA	NA	NA
SC_24	AZ_FxSelf	AZ_F	AZ_SC	AZ_F	SC/SC	160	0.19	0.5036	1.034	51.33	0	84	43	NA	NA	NA
SC_25	AZ_Gxself	AZ_G	AZ_SC	AZ_G	SC/SC	162.5	0.31	0.6061	0.828	44.33	0	84	37	NA	NA	NA
SC_26	AZ_FxSelf	AZ_F	AZ_SC	AZ_F	SC/SC	160	0.19	0.6061	1.55	108.83	0	84	91	NA	NA	NA
SC_27	AZ_Gxself	AZ_G	AZ_SC	AZ_G	SC/SC	162.5	0.31	0.5315	1.3082	83.5	0	84	70	NA	NA	NA
SC_28	AZ_Gxself	AZ_G	AZ_SC	AZ_G	SC/SC	162.5	0.31	0.8816	1.3082	70.85	0	84	60	NA	NA	NA
SC_29	AZ_Kxself	AZ_K	AZ_SC	AZ_K	SC/SC	156	0.47	0.299	1.575	84.6	0	84	71	NA	NA	NA
SC_3	AZ_GxSelf	AZ_G	AZ_SC	AZ_G	SC/SC	159.6	0.31	0.4793	1.138	83.33	0	84	70	NA	NA	NA
SC_4	AZ_GxSelf	AZ_G	AZ_SC	AZ_G	SC/SC	159.6	0.31	0.6795	0.835	118	0	84	99	NA	NA	NA
SC_6	AZ_Axself	AZ_A	AZ_SC	AZ_A	SC/SC	147	0.219	0.488	1.679	52	0	84	44	NA	NA	NA
SC_8	AZ_FxSelf	AZ_F	AZ_SC	AZ_F	SC/SC	160	0.19	0.6943	1.855	74	0	84	62	NA	NA	NA
SC_SC/SI_15	AZ_BxAZ_J	AZ_B	AZ_SC	AZ_J	SC/SC	117	0.55	0.6061	0.432	0	0	84	0	NA	NA	NA
SC/SI_9	AZ_Hx77A	AZ_H	AZ_SC	77_A	SC/SI	77	0.36	0.7582	1.404	91.33	0	NA	NA	NA	NA	NA
SC/SI_13	AZ_GxDE_AA	AZ_G	AZ_SC	DE_AA	SC/SI	122.5	0.31	0.677	0.9326	19	0	NA	NA	NA	NA	NA
SC/SI_1	AZ_MxDE_S	AZ_M	AZ_SC	DE_S	SC/SI	78.6	0.88	0.9385	1.6352	39.83	0	NA	NA	NA	NA	NA
SC/SI_10	AZ_Fx72B	AZ_F	AZ_SC	72B	SC/SI	118	3.72	0.913	1.0356	110.5	0	NA	NA	NA	NA	NA
SC/SI_11	AZ_GxDE_AA	AZ_G	AZ_SC	DE_AA	SC/SI	122.5	0.31	1.053	1.613	136	0	NA	NA	NA	NA	NA
SC/SI_12	AZ_GxDE_AA	AZ_G	AZ_SC	DE_AA	SC/SI	122.5	0.31	0.439	1.402	110.83	0	NA	NA	NA	NA	NA
SC/SI_14	AZ_MxDE_S	AZ_M	AZ_SC	DE_S	SC/SI	78.6	0.88	0.594	1.507	83.3	0	NA	NA	NA	NA	NA
SC/SI_16	AZ_Hx77A	AZ_H	AZ_SC	77_A	SC/SI	77	0.36	0.86	0.937	89.5	0	NA	NA	NA	NA	NA
SC/SI_2	AZ_Fx72B	AZ_F	AZ_SC	72B	SC/SI	118	3.72	0.57	1.293	64	0	NA	NA	NA	NA	NA
SC/SI_3	AZ_Hx77A	AZ_H	AZ_SC	77_A	SC/SI	77	0.36	0.7218	1.094	120.66	0	NA	NA	NA	NA	NA
SC/SI_4	AZ_MxDE_S	AZ_M	AZ_SC	DE_S	SC/SI	78.6	0.88	0.828	1.4875	106	0	NA	NA	NA	NA	NA
SC/SI_5	AZ_MxDE_S	AZ_M	AZ_SC	DE_S	SC/SI	78.6	0.88	0.689	1.248	0.4	0	NA	NA	NA	NA	NA
SC/SI_6	AZ_MxDE_S	AZ_M	AZ_SC	DE_S	SC/SI	78.6	0.88	0.692	0.921	55.6	0	NA	NA	NA	NA	NA
SC/SI_7	AZ_TxDE_H	AZ_T	AZ_SC	DE_H	SC/SI	74.5	NA	0.814	1.392	71.6	0	NA	NA	NA	NA	NA
SC/SI_8	AZ_MxDE_S	AZ_M	AZ_SC	DE_S	SC/SI	78.6	0.88	0.6957	1.257	40.8	0	NA	NA	NA	NA	NA
SC/SI_SC_22	AZ_TxDE_H	AZ_T	AZ_SC	DE_H	SC/SI	74.5	NA	0.6136	1.248	71.6	0	NA	NA	NA	NA	NA
SI/SC_1	DE3xAZ	DE_3	NM1	AZ	SI/SC	105	NA	2.572	0.7477	12.3	125	NA	NA	NA	NA	NA
SI/SC_9	DE4xAZ	DE_4	NM1	AZ	SI/SC	85	NA	4.4	0.949	59	124	NA	NA	NA	NA	NA
SI/SC_3	DEHxAZ	DE_H	NM1	AZ	SI/SC	85	NA	3.7486	1.272	73.3	103	NA	NA	NA	NA	NA
SI/SC_11	DE4xAZ	DE_4	NM1	AZ	SI/SC	85	NA	4.107	0.949	77.3	19	NA	NA	NA	NA	NA
SI/SC_10	DE3xAZ	DE_3	NM1	AZ	SI/SC	105	NA	3.068	0.98275	73.6	8	NA	NA	NA	NA	NA
SI/SC_12	DE3xAZ	DE_3	NM1	AZ	SI/SC	105	NA	6.226	0.98275	24.3	32	NA	NA	NA	NA	NA
SI/SC_13	DE4xAZ	DE_4	NM1	AZ	SI/SC	85	NA	5.635	0.8783	35.3	61	NA	NA	NA	NA	NA
SI/SC_14	LCxAZ	LC	NM2	AZ	SI/SC	133	NA	4.2245	0.731	21.3	61	NA	NA	NA	NA	NA
SI/SC_15	DE4xAZ	DE_4	NM1	AZ	SI/SC	85	NA	4.107	1.261	29	14	NA	NA	NA	NA	NA
SI/SC_16	LCxAZ	LC	NM2	AZ	SI/SC	133	NA	3.5533	0.566	43.9	41	NA	NA	NA	NA	NA
SI/SC_2	DE3xAZ	DE_3	NM1	AZ	SI/SC	105	NA	3.122	0.949	32.6	31	NA	NA	NA	NA	NA
SI/SC_4	DE3xAZ	DE_3	NM1	AZ	SI/SC	105	NA	4.8183	0.949	26.3	60	NA	NA	NA	NA	NA
SI/SC_5	LCxAZ	LC	NM2	AZ	SI/SC	133	NA	4.081	1.158	71.4	34	NA	NA	NA	NA	NA
SI/SC_6	DE3xAZ	DE_3	NM1	AZ	SI/SC	105	NA	4.107	0.949	43.9	26	NA	NA	NA	NA	NA
SI/SC_7	DE4xAZ	DE_4	NM1	AZ	SI/SC	85	NA	4.2811	1.0045	43.9	62	NA	NA	NA	NA	NA
SI/SC_8	DE4xAZ	DE_4	NM1	AZ	SI/SC	85	NA	4.107	0.949	43.9	26	NA	NA	NA	NA	NA
SI/SI_9	LC2xDE6	LC_2	NM2	DE_6	SI/SI	95	NA	3.194	1.715	53	0	73	39	50	65	33
SI/SI_23	74AX74B	74A	AZ3	74B	SI/SI	161	NA	3.779	0.51	35.7	54	73	26	63	65	41
SI/SI_11	LC1xDE1	LC_1	NM2	DE_1	SI/SI	131.6	NA	2.741	0.403	5	107	73	4	67	65	44
SI/SI_7	74Ax74B	74A	AZ3	74B	SI/SI	161	NA	2.86	0.325	0	40	73	0	67	65	44
SI/SI_27	DE_JxDE_AA	DE_J	NM1	DE_AA	SI/SI	129.66	2.35	2.77	0.357	4	45	73	3	70	65	46
SI/SI_5	LC2xDE6	LC_2	NM2	DE_6	SI/SI	95	NA	2.86	0.59	14	121	73	10	78	65	51
SI/SI_19	74AX74B	74A	AZ3	74B	SI/SI	161	NA	2.73	0.3163	0	77	73	0	81	65	53
SI/SI_3	DEGx74A	DE_G	NM1	74A	SI/SI	93.4	2.96	4.58	0.6825	18.3	142	73	13	86	65	56
SI/SI_17	74AX74B	74A	AZ3	74B	SI/SI	161	NA	3.0335	0.51	35.7	42	73	26	91	65	59
SI/SI_15	DEGx74A	DE_G	NM1	74A	SI/SI	93.4	2.96	3.404	0.177	1.6	82	73	1	102	65	66
SI/SI_25	72BxDEAA	72B	AZ1	DE_AA	SI/SI	113.33	3.72	2.86	0.51	50	35	73	37	106	65	69
SI/SI_29	72BxDEAA	72B	AZ1	DE_AA	SI/SI	113.33	3.72	2.453	0.51	118.3	142	73	86	120	65	78
SI/SI_21	72BxDEAA	72B	AZ1	DE_AA	SI/SI	113.33	3.72	1.2515	0.51	90.3	58	73	66	129	65	84
SI/SI_10	DE4xDE3	DE_4	NM1	DE_3	SI/SI	27	NA	2.409	0.2422	0	130	73	0	NA	NA	NA
SI/SI_12	DEGx74A	DE_G	NM1	74A	SI/SI	93.4	2.96	2.51	0.5125	6.67	87	73	5	NA	NA	NA
SI/SI_13	DE4xDE3	DE_4	NM1	DE_3	SI/SI	27	NA	3.543	0.51	49.6	82	73	36	NA	NA	NA
SI/SI_14	DE4xDE3	DE_4	NM1	DE_3	SI/SI	27	NA	1.8917	0.5125	1.3	69	73	1	NA	NA	NA
SI/SI_16	74AX74B	74A	AZ3	74B	SI/SI	161	NA	2.099	0.225	35.7	42	73	26	NA	NA	NA
SI/SI_18	74AX74B	74A	AZ3	74B	SI/SI	161	NA	2.86	0.447	3.6	57	73	3	NA	NA	NA
SI/SI_2	DE_JxDE_AA	DE_J	NM1	DE_AA	SI/SI	129.66	2.35	2.86	0.57275	2.5	64	73	2	NA	NA	NA
SI/SI_20	74AX74B	74A	AZ3	74B	SI/SI	161	NA	2.86	0.5396	5	0	73	4	NA	NA	NA
SI/SI_22	DE_JxDE_AA	DE_J	NM1	DE_AA	SI/SI	129.66	2.35	2.86	0.62	5.6	61	73	4	NA	NA	NA
SI/SI_24	74AX74B	74A	AZ3	74B	SI/SI	161	NA	2.86	0.665	19.6	12	73	14	NA	NA	NA
SI/SI_26	72BxDEAA	72B	AZ1	DE_AA	SI/SI	113.33	3.72	4.6405	1.599	58	57	73	42	NA	NA	NA
SI/SI_28	DE4xDE3	DE_4	NM1	DE_3	SI/SI	27	NA	2.616	0.208	35.7	0	73	26	NA	NA	NA
SI/SI_4	74Ax74B	74A	AZ3	74B	SI/SI	161	NA	2.57	0.6825	7	138	73	5	NA	NA	NA
SI/SI_6	LC2xDE6	LC_2	NM2	DE_6	SI/SI	95	NA	2.86	0.105	35.7	75	73	26	NA	NA	NA
SI/SI_8	72C1x72C2	72C1	AZ1	72C2	SI/SI	96.2	2.268	3.35	0.51	137.5	116	73	100	NA	NA	NA
