# Supplementary material for: Decay of self-incompatibility within a lifespan in Physalis acutifolia (Solanaceae)
Source: Plant Reprod. 2025 Jan 29;38(1):7. doi: 10.1007/s00497-024-00517-7 (PMC11779772; doi:10.1007/s00497-024-00517-7)
Supplement: Supplementary file 5 — Supplementary file5 (XLSX 33 kb) [file 497_2024_517_MOESM5_ESM.xlsx]

## Sheet: OverviewOfData
Appendix S4: Germination data. Complied with an ‘Overview of data,’ ‘R-input,’ and ‘raw data.’
Column name:	Description
Genotype	This is the seeds that were used that were sourced from this cross conducted in this manuscript.
Seed #	This is a randomly assigned number of the seed to keep track of the individual seed.
Treatment	This denotes the treatment this seed came from, which include: Outcrossed_SI, Selfed_SC, Selfed_SI
Seed Weight (g)	This number is the seed weight (grams) at the start of the germination experiment.
Seed Weight (mg)	This number is the seed weight written in mg.
Start Date	This is the date the seeds were started for the germination experiment.
Germinated	This is 1 (yes) and 0 (no) if the seed germinated.
Gemination Date	This data is when the seed germinated above soil.
End Data	After 6 weeks the plant was terminated and this is that date they plant reached that point.
Germination time	This number is the days it took for the seed to germinate.
End height	This number (cm) was the end height of the individual plant from meristem to root tip.

## Sheet: R-input
Genotype	Seed #	Treatment	Seed Weight (g)	Seed Weight (mg)	Start Date	Germinated	Gemination Date	End Data	Germination time	End height
SI/SI_21xSI/SI_23	4	Outcrossed_SI	0.0011	1.1	2022-05-25	1	2022-06-02	2022-06-27	8	2.59
SI/SI_21xSI/SI_23	3	Outcrossed_SI	0.0013	1.3	2022-05-25	1	2022-05-31	2022-06-25	6	13.34
SI/SI_5xSI/SI_19	5	Outcrossed_SI	0.0014	1.4	2022-05-25	1	2022-06-05	2022-06-30	11	15.92
SI/SI_5xSI/SI_14	5	Outcrossed_SI	0.0011	1.1	2022-05-25	1	2022-06-04	2022-06-29	10	16.61
SI/SI_15xSI/SI_16	8	Outcrossed_SI	0.0014	1.4	2022-05-25	1	2022-06-08	2022-07-03	14	17.64
SI/SI_27xSI/SI_3	5	Outcrossed_SI	0.0014	1.4	2022-05-25	1	2022-06-09	2022-07-04	15	17.64
SI/SI_15xSI/SI_16	1	Outcrossed_SI	0.0011	1.1	2022-05-25	1	2022-06-05	2022-06-30	11	17.68
SI/SI_5xSI/SI_19	7	Outcrossed_SI	0.0013	1.3	2022-05-25	1	2022-06-03	2022-06-28	9	18.14
SI/SI_11xSI/SI_18	2	Outcrossed_SI	0.0017	1.7	2022-05-25	1	2022-06-06	2022-07-01	12	18.44
SI/SI_15xSI/SI_16	3	Outcrossed_SI	0.0013	1.3	2022-05-25	1	2022-06-03	2022-06-28	9	18.63
SI/SI_15xSI/SI_23	7	Outcrossed_SI	0.001	1	2022-05-25	1	2022-06-06	2022-07-01	12	18.68
SI/SI_11xSI/SI_18	7	Outcrossed_SI	0.0014	1.4	2022-05-25	1	2022-06-09	2022-07-04	15	19.31
SI/SI_15xSI/SI_16	7	Outcrossed_SI	0.0011	1.1	2022-05-25	1	2022-06-05	2022-06-30	11	19.72
SI/SI_17xSI/SI_22	3	Outcrossed_SI	0.0014	1.4	2022-05-25	1	2022-06-04	2022-06-29	10	20.01
SI/SI_9xSI/SI_8	8	Outcrossed_SI	0.0015	1.5	2022-05-25	1	2022-06-04	2022-06-29	10	20.27
SI/SI_3xSI/SI_18	8	Outcrossed_SI	0.0014	1.4	2022-05-25	1	2022-06-05	2022-06-30	11	20.63
SI/SI_11xSI/SI_18	8	Outcrossed_SI	0.0014	1.4	2022-05-25	1	2022-06-06	2022-07-01	12	20.67
SI/SI_29xSI/SI_18	4	Outcrossed_SI	0.0008	0.8	2022-05-25	1	2022-06-03	2022-06-28	9	20.81
SI/SI_3xSI/SI_10	1	Outcrossed_SI	0.0013	1.3	2022-05-25	1	2022-06-06	2022-07-01	12	20.84
SI/SI_17xSI/SI_3	5	Outcrossed_SI	0.0014	1.4	2022-05-25	1	2022-06-06	2022-07-01	12	21.06
SI/SI_27xSI/SI_3	6	Outcrossed_SI	0.0015	1.5	2022-05-25	1	2022-06-09	2022-07-04	15	21.07
SI/SI_23xSI/SI_5	3	Outcrossed_SI	0.0013	1.3	2022-05-25	1	2022-06-02	2022-06-27	8	21.13
SI/SI_11xSI/SI_18	3	Outcrossed_SI	0.0013	1.3	2022-05-25	1	2022-06-11	2022-07-06	17	21.26
SI/SI_27xSI/SI_3	2	Outcrossed_SI	0.0014	1.4	2022-05-25	1	2022-06-06	2022-07-01	12	21.28
SI/SI_17xSI/SI_3	7	Outcrossed_SI	0.0011	1.1	2022-05-25	1	2022-06-05	2022-06-30	11	21.35
SI/SI_15xSI/SI_23	4	Outcrossed_SI	0.0009	0.9	2022-05-25	1	2022-06-08	2022-07-03	14	21.53
SI/SI_11xSI/SI_18	4	Outcrossed_SI	0.0016	1.6	2022-05-25	1	2022-06-03	2022-06-28	9	21.53
SI/SI_5xSI/SI_19	8	Outcrossed_SI	0.0014	1.4	2022-05-25	1	2022-06-06	2022-07-01	12	21.63
SI/SI_5xSI/SI_14	8	Outcrossed_SI	0.0007	0.7	2022-05-25	1	2022-06-05	2022-06-30	11	21.64
SI/SI_11xSI/SI_18	1	Outcrossed_SI	0.0014	1.4	2022-05-25	1	2022-06-05	2022-06-30	11	21.71
SI/SI_23xSI/SI_5	8	Outcrossed_SI	0.0014	1.4	2022-05-25	1	2022-06-05	2022-06-30	11	21.71
SI/SI_25xSI/SI_18	5	Outcrossed_SI	0.0011	1.1	2022-05-25	1	2022-06-10	2022-07-05	16	21.8
SI/SI_15xSI/SI_16	6	Outcrossed_SI	0.0011	1.1	2022-05-25	1	2022-06-06	2022-07-01	12	21.97
SI/SI_17xSI/SI_3	1	Outcrossed_SI	0.0012	1.2	2022-05-25	1	2022-06-04	2022-06-29	10	22.18
SI/SI_27xSI/SI_20	3	Outcrossed_SI	0.0011	1.1	2022-05-25	1	2022-06-15	2022-07-10	21	22.21
SI/SI_17xSI/SI_22	8	Outcrossed_SI	0.0012	1.2	2022-05-25	1	2022-06-02	2022-06-27	8	22.62
SI/SI_29xSI/SI_25	5	Outcrossed_SI	0.0009	0.9	2022-05-25	1	2022-06-02	2022-06-27	8	22.82
SI/SI_27xSI/SI_20	1	Outcrossed_SI	0.001	1	2022-05-25	1	2022-06-05	2022-06-30	11	23.02
SI/SI_3xSI/SI_10	3	Outcrossed_SI	0.0013	1.3	2022-05-25	1	2022-06-06	2022-07-01	12	23.58
SI/SI_23xSI/SI_5	6	Outcrossed_SI	0.0011	1.1	2022-05-25	1	2022-06-05	2022-06-30	11	23.59
SI/SI_27xSI/SI_20	4	Outcrossed_SI	0.0007	0.7	2022-05-25	1	2022-06-05	2022-06-30	11	23.61
SI/SI_29xSI/SI_18	8	Outcrossed_SI	0.0012	1.2	2022-05-25	1	2022-06-05	2022-06-30	11	23.65
SI/SI_3xSI/SI_10	5	Outcrossed_SI	0.0014	1.4	2022-05-25	1	2022-06-04	2022-06-29	10	23.71
SI/SI_15xSI/SI_23	3	Outcrossed_SI	0.0012	1.2	2022-05-25	1	2022-06-06	2022-07-01	12	23.81
SI/SI_23xSI/SI_5	5	Outcrossed_SI	0.0011	1.1	2022-05-25	1	2022-06-05	2022-06-30	11	23.88
SI/SI_27xSI/SI_20	8	Outcrossed_SI	0.0007	0.7	2022-05-25	1	2022-06-04	2022-06-29	10	24.01
SI/SI_15xSI/SI_23	2	Outcrossed_SI	0.001	1	2022-05-25	1	2022-06-06	2022-07-01	12	24.17
SI/SI_5xSI/SI_14	3	Outcrossed_SI	0.0008	0.8	2022-05-25	1	2022-06-06	2022-07-01	12	24.4
SI/SI_5xSI/SI_14	7	Outcrossed_SI	0.0011	1.1	2022-05-25	1	2022-06-06	2022-07-01	12	24.45
SI/SI_25xSI/SI_18	7	Outcrossed_SI	0.001	1	2022-05-25	1	2022-06-07	2022-07-02	13	24.5
SI/SI_29xSI/SI_25	1	Outcrossed_SI	0.001	1	2022-05-25	1	2022-06-03	2022-06-28	9	24.76
SI/SI_27xSI/SI_3	7	Outcrossed_SI	0.0014	1.4	2022-05-25	1	2022-06-11	2022-07-06	17	24.81
SI/SI_17xSI/SI_3	2	Outcrossed_SI	0.0013	1.3	2022-05-25	1	2022-06-06	2022-07-01	12	25.15
SI/SI_21xSI/SI_23	2	Outcrossed_SI	0.0011	1.1	2022-05-25	1	2022-05-31	2022-06-25	6	25.22
SI/SI_9xSI/SI_3	1	Outcrossed_SI	0.0019	1.9	2022-05-25	1	2022-06-10	2022-07-05	16	25.38
SI/SI_3xSI/SI_10	2	Outcrossed_SI	0.0013	1.3	2022-05-25	1	2022-05-30	2022-06-24	5	25.55
SI/SI_11xSI/SI_18	6	Outcrossed_SI	0.0013	1.3	2022-05-25	1	2022-06-15	2022-07-10	21	25.59
SI/SI_29xSI/SI_18	5	Outcrossed_SI	0.0008	0.8	2022-05-25	1	2022-06-02	2022-06-27	8	25.61
SI/SI_5xSI/SI_14	2	Outcrossed_SI	0.0008	0.8	2022-05-25	1	2022-06-05	2022-06-30	11	25.65
SI/SI_17xSI/SI_22	4	Outcrossed_SI	0.0012	1.2	2022-05-25	1	2022-06-02	2022-06-27	8	25.67
SI/SI_3xSI/SI_18	5	Outcrossed_SI	0.0011	1.1	2022-05-25	1	2022-05-30	2022-06-24	5	25.77
SI/SI_5xSI/SI_19	2	Outcrossed_SI	0.0013	1.3	2022-05-25	1	2022-06-03	2022-06-28	9	25.79
SI/SI_21xSI/SI_23	6	Outcrossed_SI	0.0013	1.3	2022-05-25	1	2022-06-01	2022-06-26	7	25.9
SI/SI_23xSI/SI_5	4	Outcrossed_SI	0.0011	1.1	2022-05-25	1	2022-06-02	2022-06-27	8	26.32
SI/SI_5xSI/SI_14	1	Outcrossed_SI	0.0008	0.8	2022-05-25	1	2022-06-03	2022-06-28	9	26.44
SI/SI_3xSI/SI_18	2	Outcrossed_SI	0.0013	1.3	2022-05-25	1	2022-06-02	2022-06-27	8	26.47
SI/SI_27xSI/SI_3	3	Outcrossed_SI	0.0015	1.5	2022-05-25	1	2022-06-05	2022-06-30	11	26.5
SI/SI_3xSI/SI_10	6	Outcrossed_SI	0.0013	1.3	2022-05-25	1	2022-05-30	2022-06-24	5	26.59
SI/SI_15xSI/SI_23	8	Outcrossed_SI	0.001	1	2022-05-25	1	2022-06-15	2022-07-10	21	26.67
SI/SI_17xSI/SI_3	3	Outcrossed_SI	0.0011	1.1	2022-05-25	1	2022-06-03	2022-06-28	9	26.68
SI/SI_29xSI/SI_18	7	Outcrossed_SI	0.0009	0.9	2022-05-25	1	2022-06-05	2022-06-30	11	26.82
SI/SI_29xSI/SI_18	6	Outcrossed_SI	0.0008	0.8	2022-05-25	1	2022-06-05	2022-06-30	11	26.97
SI/SI_15xSI/SI_16	4	Outcrossed_SI	0.0012	1.2	2022-05-25	1	2022-06-15	2022-07-10	21	27.06
SI/SI_29xSI/SI_25	2	Outcrossed_SI	0.0006	0.6	2022-05-25	1	2022-06-03	2022-06-28	9	27.14
SI/SI_3xSI/SI_18	4	Outcrossed_SI	0.0012	1.2	2022-05-25	1	2022-06-05	2022-06-30	11	27.54
SI/SI_3xSI/SI_18	7	Outcrossed_SI	0.0014	1.4	2022-05-25	1	2022-06-04	2022-06-29	10	27.6
SI/SI_29xSI/SI_18	2	Outcrossed_SI	0.001	1	2022-05-25	1	2022-06-02	2022-06-27	8	27.612
SI/SI_17xSI/SI_22	6	Outcrossed_SI	0.0012	1.2	2022-05-25	1	2022-06-05	2022-06-30	11	27.65
SI/SI_17xSI/SI_22	5	Outcrossed_SI	0.0014	1.4	2022-05-25	1	2022-06-03	2022-06-28	9	27.71
SI/SI_27xSI/SI_20	7	Outcrossed_SI	0.001	1	2022-05-25	1	2022-06-05	2022-06-30	11	28.04
SI/SI_29xSI/SI_25	7	Outcrossed_SI	0.0009	0.9	2022-05-25	1	2022-06-09	2022-07-04	15	28.19
SI/SI_21xSI/SI_23	1	Outcrossed_SI	0.001	1	2022-05-25	1	2022-06-10	2022-07-05	16	28.58
SI/SI_29xSI/SI_25	6	Outcrossed_SI	0.0009	0.9	2022-05-25	1	2022-06-01	2022-06-26	7	28.66
SI/SI_5xSI/SI_14	4	Outcrossed_SI	0.001	1	2022-05-25	1	2022-06-05	2022-06-30	11	29.38
SI/SI_17xSI/SI_22	2	Outcrossed_SI	0.0016	1.6	2022-05-25	1	2022-06-05	2022-06-30	11	29.51
SI/SI_17xSI/SI_3	8	Outcrossed_SI	0.0011	1.1	2022-05-25	1	2022-06-15	2022-07-10	21	29.65
SI/SI_21xSI/SI_23	7	Outcrossed_SI	0.0011	1.1	2022-05-25	1	2022-06-04	2022-06-29	10	29.74
SI/SI_23xSI/SI_5	7	Outcrossed_SI	0.0011	1.1	2022-05-25	1	2022-06-05	2022-06-30	11	29.97
SI/SI_5xSI/SI_19	3	Outcrossed_SI	0.0014	1.4	2022-05-25	1	2022-06-05	2022-06-30	11	30.26
SI/SI_5xSI/SI_14	6	Outcrossed_SI	0.0008	0.8	2022-05-25	1	2022-06-05	2022-06-30	11	30.3
SI/SI_3xSI/SI_18	1	Outcrossed_SI	0.001	1	2022-05-25	1	2022-06-02	2022-06-27	8	30.66
SI/SI_21xSI/SI_23	5	Outcrossed_SI	0.0011	1.1	2022-05-25	1	2022-06-03	2022-06-28	9	32.34
SI/SI_29xSI/SI_18	1	Outcrossed_SI	0.001	1	2022-05-25	1	2022-06-05	2022-06-30	11	32.66
SI/SI_23xSI/SI_5	1	Outcrossed_SI	0.0012	1.2	2022-05-25	1	2022-06-05	2022-06-30	11	34.03
SI/SI_3xSI/SI_18	6	Outcrossed_SI	0.0013	1.3	2022-05-25	1	2022-06-03	2022-06-28	9	34.24
SI/SI_5xSI/SI_19	1	Outcrossed_SI	0.0013	1.3	2022-05-25	1	2022-06-02	2022-06-27	8	34.77
SI/SI_5xSI/SI_19	4	Outcrossed_SI	0.0014	1.4	2022-05-25	1	2022-06-04	2022-06-29	10	35.13
SI/SI_25xSI/SI_23	8	Outcrossed_SI	0.0001	0.1	2022-05-25	0	0	0	0	NA
SI/SI_27xSI/SI_20	5	Outcrossed_SI	0.0002	0.2	2022-05-25	0	0	0	0	NA
SI/SI_3xSI/SI_10	8	Outcrossed_SI	0.0002	0.2	2022-05-25	0	0	0	0	NA
SI/SI_25xSI/SI_23	5	Outcrossed_SI	0.0003	0.3	2022-05-25	0	0	0	0	NA
SI/SI_5xSI/SI_19	6	Outcrossed_SI	0.0003	0.3	2022-05-25	0	0	0	0	NA
SI/SI_3xSI/SI_18	3	Outcrossed_SI	0.0004	0.4	2022-05-25	0	0	0	0	NA
SI/SI_25xSI/SI_18	1	Outcrossed_SI	0.0007	0.7	2022-05-25	0	0	0	0	NA
SI/SI_29xSI/SI_18	3	Outcrossed_SI	0.0007	0.7	2022-05-25	0	0	0	0	NA
SI/SI_25xSI/SI_18	8	Outcrossed_SI	0.0008	0.8	2022-05-25	0	0	0	0	NA
SI/SI_27xSI/SI_20	2	Outcrossed_SI	0.0008	0.8	2022-05-25	0	0	0	0	NA
SI/SI_29xSI/SI_25	4	Outcrossed_SI	0.0008	0.8	2022-05-25	0	0	0	0	NA
SI/SI_29xSI/SI_25	8	Outcrossed_SI	0.0008	0.8	2022-05-25	0	0	0	0	NA
SI/SI_15xSI/SI_23	6	Outcrossed_SI	0.0009	0.9	2022-05-25	0	0	0	0	NA
SI/SI_25xSI/SI_18	2	Outcrossed_SI	0.0009	0.9	2022-05-25	0	0	0	0	NA
SI/SI_25xSI/SI_23	1	Outcrossed_SI	0.0009	0.9	2022-05-25	0	0	0	0	NA
SI/SI_25xSI/SI_23	6	Outcrossed_SI	0.0009	0.9	2022-05-25	0	0	0	0	NA
SI/SI_25xSI/SI_23	7	Outcrossed_SI	0.0009	0.9	2022-05-25	0	0	0	0	NA
SI/SI_27xSI/SI_20	6	Outcrossed_SI	0.0009	0.9	2022-05-25	0	0	0	0	NA
SI/SI_29xSI/SI_25	3	Outcrossed_SI	0.0009	0.9	2022-05-25	0	0	0	0	NA
SI/SI_17xSI/SI_3	6	Outcrossed_SI	0.001	1	2022-05-25	0	0	0	0	NA
SI/SI_21xSI/SI_23	8	Outcrossed_SI	0.001	1	2022-05-25	0	0	0	0	NA
SI/SI_25xSI/SI_18	3	Outcrossed_SI	0.001	1	2022-05-25	0	0	0	0	NA
SI/SI_25xSI/SI_18	4	Outcrossed_SI	0.001	1	2022-05-25	0	0	0	0	NA
SI/SI_25xSI/SI_18	6	Outcrossed_SI	0.001	1	2022-05-25	0	0	0	0	NA
SI/SI_25xSI/SI_23	3	Outcrossed_SI	0.001	1	2022-05-25	0	0	0	0	NA
SI/SI_15xSI/SI_23	1	Outcrossed_SI	0.0011	1.1	2022-05-25	0	0	0	0	NA
SI/SI_17xSI/SI_22	7	Outcrossed_SI	0.0011	1.1	2022-05-25	0	0	0	0	NA
SI/SI_25xSI/SI_23	4	Outcrossed_SI	0.0011	1.1	2022-05-25	0	0	0	0	NA
SI/SI_9xSI/SI_3	2	Outcrossed_SI	0.0011	1.1	2022-05-25	0	0	0	0	NA
SI/SI_9xSI/SI_8	1	Outcrossed_SI	0.0011	1.1	2022-05-25	0	0	0	0	NA
SI/SI_15xSI/SI_23	5	Outcrossed_SI	0.0012	1.2	2022-05-25	0	0	0	0	NA
SI/SI_17xSI/SI_22	1	Outcrossed_SI	0.0012	1.2	2022-05-25	0	0	0	0	NA
SI/SI_23xSI/SI_5	2	Outcrossed_SI	0.0012	1.2	2022-05-25	0	0	0	0	NA
SI/SI_25xSI/SI_23	2	Outcrossed_SI	0.0012	1.2	2022-05-25	0	0	0	0	NA
SI/SI_15xSI/SI_16	2	Outcrossed_SI	0.0013	1.3	2022-05-25	0	0	0	0	NA
SI/SI_15xSI/SI_16	5	Outcrossed_SI	0.0013	1.3	2022-05-25	0	0	0	0	NA
SI/SI_3xSI/SI_10	4	Outcrossed_SI	0.0013	1.3	2022-05-25	0	0	0	0	NA
SI/SI_9xSI/SI_3	7	Outcrossed_SI	0.0013	1.3	2022-05-25	0	0	0	0	NA
SI/SI_17xSI/SI_3	4	Outcrossed_SI	0.0014	1.4	2022-05-25	0	0	0	0	NA
SI/SI_9xSI/SI_8	6	Outcrossed_SI	0.0014	1.4	2022-05-25	0	0	0	0	NA
SI/SI_9xSI/SI_8	7	Outcrossed_SI	0.0014	1.4	2022-05-25	0	0	0	0	NA
SI/SI_9xSI/SI_8	2	Outcrossed_SI	0.0015	1.5	2022-05-25	0	0	0	0	NA
SI/SI_9xSI/SI_8	3	Outcrossed_SI	0.0015	1.5	2022-05-25	0	0	0	0	NA
SI/SI_9xSI/SI_8	4	Outcrossed_SI	0.0015	1.5	2022-05-25	0	0	0	0	NA
SI/SI_11xSI/SI_18	5	Outcrossed_SI	0.0016	1.6	2022-05-25	0	0	0	0	NA
SI/SI_27xSI/SI_3	1	Outcrossed_SI	0.0016	1.6	2022-05-25	0	0	0	0	NA
SI/SI_9xSI/SI_8	5	Outcrossed_SI	0.0016	1.6	2022-05-25	0	0	0	0	NA
SI/SI_9xSI/SI_3	3	Outcrossed_SI	0.0017	1.7	2022-05-25	0	0	0	0	NA
SI/SI_9xSI/SI_3	6	Outcrossed_SI	0.0018	1.8	2022-05-25	0	0	0	0	NA
SI/SI_9xSI/SI_3	8	Outcrossed_SI	0.0018	1.8	2022-05-25	0	0	0	0	NA
SI/SI_9xSI/SI_3	5	Outcrossed_SI	0.0019	1.9	2022-05-25	0	0	0	0	NA
SI/SI_9xSI/SI_3	4	Outcrossed_SI	0.002	2	2022-05-25	0	0	0	0	NA
SI/SI_3xSI/SI_10	7	Outcrossed_SI	0.0011	11	2022-05-25	0	0	0	0	NA
SI/SI_27xSI/SI_3	4	Outcrossed_SI	0.0012	1.2	2022-05-25	1	2022-06-15	2022-07-10	21	NA
SI/SI_27xSI/SI_3	8	Outcrossed_SI	0.0014	1.4	2022-05-25	1	2022-06-03	2022-06-28	9	NA
SC_13	8	Selfed_SC	0.001	1	2022-05-25	1	2022-05-31	2022-06-25	6	8.4
SC_14	7	Selfed_SC	0.006	6	2022-05-25	1	2022-06-01	2022-06-26	7	9.77
SC_14	3	Selfed_SC	0.001	1	2022-05-25	1	2022-05-31	2022-06-25	6	9.82
SC_15	7	Selfed_SC	0.0008	0.8	2022-05-25	1	2022-06-01	2022-06-26	7	11.92
SC_13	5	Selfed_SC	0.0006	0.6	2022-05-25	1	2022-05-31	2022-06-25	6	12.13
SC_14	1	Selfed_SC	0.0007	0.7	2022-05-25	1	2022-06-03	2022-06-28	9	12.75
SC_9	3	Selfed_SC	0.0009	0.9	2022-05-25	1	2022-05-31	2022-06-25	6	14.01
SC_6	5	Selfed_SC	0.0008	0.8	2022-05-25	1	2022-05-31	2022-06-25	6	15.03
SC_13	7	Selfed_SC	0.0008	0.8	2022-05-25	1	2022-06-09	2022-07-04	15	15.9
SC_13	6	Selfed_SC	0.001	1	2022-05-25	1	2022-06-06	2022-07-01	12	16.42
SC_9	4	Selfed_SC	0.0007	0.7	2022-05-25	1	2022-05-31	2022-06-25	6	16.77
SC_4	8	Selfed_SC	0.0003	0.3	2022-05-25	1	2022-06-01	2022-06-26	7	16.93
SC_3	5	Selfed_SC	0.0008	0.8	2022-05-25	1	2022-06-03	2022-06-28	9	17.15
SC_8	7	Selfed_SC	0.0006	0.6	2022-05-25	1	2022-06-06	2022-07-01	12	17.17
SC_7	5	Selfed_SC	0.0003	0.3	2022-05-25	1	2022-06-01	2022-06-26	7	17.25
SC_18	4	Selfed_SC	0.0009	0.9	2022-05-25	1	2022-06-05	2022-06-30	11	17.25
SC_8	8	Selfed_SC	0.0006	0.6	2022-05-25	1	2022-05-31	2022-06-25	6	17.6
SC_11	5	Selfed_SC	0.0009	0.9	2022-05-25	1	2022-06-07	2022-07-02	13	17.6
SC_10	8	Selfed_SC	0.0009	0.9	2022-05-25	1	2022-06-01	2022-06-26	7	17.63
SC_15	4	Selfed_SC	0.0005	0.5	2022-05-25	1	2022-06-03	2022-06-28	9	17.93
SC_14	4	Selfed_SC	0.0008	0.8	2022-05-25	1	2022-05-30	2022-06-24	5	18.05
SC_20	5	Selfed_SC	0.0005	0.5	2022-05-25	1	2022-06-04	2022-06-29	10	18.28
SC_2	8	Selfed_SC	0.0006	0.6	2022-05-25	1	2022-06-01	2022-06-26	7	18.45
SC_15	3	Selfed_SC	0.0009	0.9	2022-05-25	1	2022-06-03	2022-06-28	9	18.46
SC_1	8	Selfed_SC	0.0023	2.3	2022-05-25	1	2022-06-04	2022-06-29	10	18.63
SC_7	7	Selfed_SC	0.0001	0.1	2022-05-25	1	2022-06-08	2022-07-03	14	18.75
SC_12	7	Selfed_SC	0.0008	0.8	2022-05-25	1	2022-06-04	2022-06-29	10	19
SC_20	1	Selfed_SC	0.0011	1.1	2022-05-25	1	2022-05-31	2022-06-25	6	19.07
SC_11	4	Selfed_SC	0.0007	0.7	2022-05-25	1	2022-05-31	2022-06-25	6	19.72
SC_9	1	Selfed_SC	0.0006	0.6	2022-05-25	1	2022-05-31	2022-06-25	6	19.85
SC_5	4	Selfed_SC	0.0009	0.9	2022-05-25	1	2022-05-31	2022-06-25	6	19.92
SC_5	3	Selfed_SC	0.0006	0.6	2022-05-25	1	2022-06-06	2022-07-01	12	20.13
SC_4	2	Selfed_SC	0.0007	0.7	2022-05-25	1	2022-05-31	2022-06-25	6	20.21
SC_6	1	Selfed_SC	0.0008	0.8	2022-05-25	1	2022-06-01	2022-06-26	7	20.24
SC_15	8	Selfed_SC	0.007	7	2022-05-25	1	2022-06-01	2022-06-26	7	20.33
SC_11	6	Selfed_SC	0.0008	0.8	2022-05-25	1	2022-06-04	2022-06-29	10	20.45
SC_4	7	Selfed_SC	0.0005	0.5	2022-05-25	1	2022-06-15	2022-07-10	21	20.54
SC_2	3	Selfed_SC	0.001	1	2022-05-25	1	2022-06-05	2022-06-30	11	20.69
SC_5	1	Selfed_SC	0.0006	0.6	2022-05-25	1	2022-06-06	2022-07-01	12	20.7
SC_2	4	Selfed_SC	0.007	7	2022-05-25	1	2022-06-01	2022-06-26	7	20.71
SC_17	1	Selfed_SC	0.0001	0.1	2022-05-25	1	2022-05-31	2022-06-25	6	20.74
SC_5	5	Selfed_SC	0.001	1	2022-05-25	1	2022-06-03	2022-06-28	9	20.78
SC_3	3	Selfed_SC	0.0009	0.9	2022-05-25	1	2022-06-05	2022-06-30	11	20.81
SC_8	6	Selfed_SC	0.0006	0.6	2022-05-25	1	2022-05-31	2022-06-25	6	20.91
SC_11	8	Selfed_SC	0.0007	0.7	2022-05-25	1	2022-06-06	2022-07-01	12	20.97
SC_6	3	Selfed_SC	0.006	6	2022-05-25	1	2022-06-03	2022-06-28	9	21.33
SC_19	5	Selfed_SC	0.0011	1.1	2022-05-25	1	2022-05-31	2022-06-25	6	21.39
SC_19	2	Selfed_SC	0.0007	0.7	2022-05-25	1	2022-05-31	2022-06-25	6	21.4
SC_9	7	Selfed_SC	0.001	1	2022-05-25	1	2022-05-31	2022-06-25	6	21.59
SC_10	1	Selfed_SC	0.0007	0.7	2022-05-25	1	2022-06-01	2022-06-26	7	21.73
SC_18	3	Selfed_SC	0.0007	0.7	2022-05-25	1	2022-06-03	2022-06-28	9	21.82
SC_18	2	Selfed_SC	0.0011	1.1	2022-05-25	1	2022-05-31	2022-06-25	6	21.85
SC_2	6	Selfed_SC	0.0009	0.9	2022-05-25	1	2022-05-31	2022-06-25	6	21.95
SC_5	6	Selfed_SC	0.0009	0.9	2022-05-25	1	2022-05-31	2022-06-25	6	21.99
SC_13	3	Selfed_SC	0.0004	0.4	2022-05-25	1	2022-05-31	2022-06-25	6	22.01
SC_1	6	Selfed_SC	0.0018	1.8	2022-05-25	1	2022-06-01	2022-06-26	7	22.11
SC_6	4	Selfed_SC	0.0008	0.8	2022-05-25	1	2022-06-03	2022-06-28	9	22.12
SC_10	2	Selfed_SC	0.0008	0.8	2022-05-25	1	2022-06-01	2022-06-26	7	22.18
SC_19	6	Selfed_SC	0.0008	0.8	2022-05-25	1	2022-06-02	2022-06-27	8	22.27
SC_3	7	Selfed_SC	0.0008	0.8	2022-05-25	1	2022-06-07	2022-07-02	13	22.45
SC_2	7	Selfed_SC	0.005	5	2022-05-25	1	2022-06-01	2022-06-26	7	22.45
SC_6	6	Selfed_SC	0.0009	0.9	2022-05-25	1	2022-06-01	2022-06-26	7	22.67
SC_6	2	Selfed_SC	0.0011	1.1	2022-05-25	1	2022-05-31	2022-06-25	6	22.69
SC_19	7	Selfed_SC	0.0008	0.8	2022-05-25	1	2022-06-02	2022-06-27	8	22.702
SC_4	7	Selfed_SC	0.0003	0.3	2022-05-25	1	2022-05-31	2022-06-25	6	22.72
SC_2	2	Selfed_SC	0.0009	0.9	2022-05-25	1	2022-06-02	2022-06-27	8	22.72
SC_13	4	Selfed_SC	0.0009	0.9	2022-05-25	1	2022-06-05	2022-06-30	11	22.97
SC_9	6	Selfed_SC	0.0009	0.9	2022-05-25	1	2022-05-31	2022-06-25	6	22.98
SC_3	4	Selfed_SC	0.001	1	2022-05-25	1	2022-06-11	2022-07-06	17	23.08
SC_7	3	Selfed_SC	0.0006	0.6	2022-05-25	1	2022-05-30	2022-06-24	5	23.26
SC_20	8	Selfed_SC	0.0006	0.6	2022-05-25	1	2022-05-31	2022-06-25	6	23.37
SC_16	5	Selfed_SC	0.0012	1.2	2022-05-25	1	2022-06-02	2022-06-27	8	23.37
SC_9	2	Selfed_SC	0.0008	0.8	2022-05-25	1	2022-05-31	2022-06-25	6	23.44
SC_11	3	Selfed_SC	0.0009	0.9	2022-05-25	1	2022-06-02	2022-06-27	8	23.68
SC_1	3	Selfed_SC	0.0018	1.8	2022-05-25	1	2022-05-31	2022-06-25	6	23.69
SC_11	7	Selfed_SC	0.0009	0.9	2022-05-25	1	2022-06-02	2022-06-27	8	23.72
SC_19	3	Selfed_SC	0.0009	0.9	2022-05-25	1	2022-06-01	2022-06-26	7	23.8
SC_2	1	Selfed_SC	0.0006	0.6	2022-05-25	1	2022-06-06	2022-07-01	12	23.95
SC_2	5	Selfed_SC	0.0008	0.8	2022-05-25	1	2022-06-05	2022-06-30	11	24.23
SC_12	1	Selfed_SC	0.0011	1.1	2022-05-25	1	2022-05-31	2022-06-25	6	24.27
SC_12	5	Selfed_SC	0.0013	1.3	2022-05-25	1	2022-06-01	2022-06-26	7	24.3
SC_9	8	Selfed_SC	0.001	1	2022-05-25	1	2022-06-02	2022-06-27	8	24.4
SC_20	6	Selfed_SC	0.0006	0.6	2022-05-25	1	2022-06-02	2022-06-27	8	24.47
SC_9	5	Selfed_SC	0.001	1	2022-05-25	1	2022-05-31	2022-06-25	6	24.47
SC_3	2	Selfed_SC	0.0009	0.9	2022-05-25	1	2022-06-03	2022-06-28	9	24.55
SC_20	2	Selfed_SC	0.0006	0.6	2022-05-25	1	2022-05-30	2022-06-24	5	24.56
SC_19	1	Selfed_SC	0.0006	0.6	2022-05-25	1	2022-05-30	2022-06-24	5	24.75
SC_13	2	Selfed_SC	0.0007	0.7	2022-05-25	1	2022-06-01	2022-06-26	7	24.88
SC_12	2	Selfed_SC	0.001	1	2022-05-25	0	0	0	0	25
SC_4	5	Selfed_SC	0.0003	0.3	2022-05-25	1	2022-06-03	2022-06-28	9	25.1
SC_10	6	Selfed_SC	0.0008	0.8	2022-05-25	1	2022-05-31	2022-06-25	6	25.13
SC_10	3	Selfed_SC	0.0007	0.7	2022-05-25	1	2022-05-31	2022-06-25	6	25.58
SC_18	1	Selfed_SC	0.0005	0.5	2022-05-25	1	2022-06-01	2022-06-26	7	25.6
SC_19	4	Selfed_SC	0.001	1	2022-05-25	1	2022-06-01	2022-06-26	7	25.62
SC_11	1	Selfed_SC	0.0006	0.6	2022-05-25	1	2022-05-31	2022-06-25	6	25.79
SC_18	5	Selfed_SC	0.0006	0.6	2022-05-25	1	2022-06-01	2022-06-26	7	25.81
SC_14	5	Selfed_SC	0.0008	0.8	2022-05-25	1	2022-05-31	2022-06-25	6	26.08
SC_6	8	Selfed_SC	0.0008	0.8	2022-05-25	1	2022-05-31	2022-06-25	6	26.34
SC_5	7	Selfed_SC	0.0008	0.8	2022-05-25	1	2022-05-31	2022-06-25	6	26.43
SC_18	8	Selfed_SC	0.0008	0.8	2022-05-25	1	2022-06-01	2022-06-26	7	26.53
SC_14	6	Selfed_SC	0.0012	1.2	2022-05-25	1	2022-06-03	2022-06-28	9	26.58
SC_19	8	Selfed_SC	0.0009	0.9	2022-05-25	1	2022-05-31	2022-06-25	6	26.59
SC_8	4	Selfed_SC	0.0006	0.6	2022-05-25	1	2022-05-31	2022-06-25	6	26.6
SC_18	7	Selfed_SC	0.0004	0.4	2022-05-25	1	2022-05-30	2022-06-24	5	26.63
SC_8	5	Selfed_SC	0.0006	0.6	2022-05-25	1	2022-05-31	2022-06-25	6	26.69
SC_14	2	Selfed_SC	0.0008	0.8	2022-05-25	1	2022-06-03	2022-06-28	9	26.89
SC_15	1	Selfed_SC	0.0009	0.9	2022-05-25	1	2022-05-30	2022-06-24	5	27.32
SC_1	7	Selfed_SC	0.0023	2.3	2022-05-25	1	2022-06-01	2022-06-26	7	27.46
SC_8	1	Selfed_SC	0.0006	0.6	2022-05-25	1	2022-05-30	2022-06-24	5	27.49
SC_20	4	Selfed_SC	0.0007	0.7	2022-05-25	1	2022-05-31	2022-06-25	6	27.72
SC_1	5	Selfed_SC	0.0018	1.8	2022-05-25	1	2022-06-02	2022-06-27	8	27.92
SC_20	7	Selfed_SC	0.0005	0.5	2022-05-25	1	2022-05-31	2022-06-25	6	28.33
SC_10	4	Selfed_SC	0.0006	0.6	2022-05-25	1	2022-05-31	2022-06-25	6	28.56
SC_17	8	Selfed_SC	0.007	7	2022-05-25	1	2022-06-05	2022-06-30	11	29.12
SC_18	6	Selfed_SC	0.0006	0.6	2022-05-25	1	2022-05-30	2022-06-24	5	29.4
SC_1	2	Selfed_SC	0.0018	1.8	2022-05-25	1	2022-05-31	2022-06-25	6	29.43
SC_15	6	Selfed_SC	0.0008	0.8	2022-05-25	1	2022-05-31	2022-06-25	6	29.5
SC_13	1	Selfed_SC	0.0008	0.8	2022-05-25	1	2022-05-30	2022-06-24	5	29.64
SC_14	8	Selfed_SC	0.0007	0.7	2022-05-25	1	2022-06-01	2022-06-26	7	29.96
SC_12	4	Selfed_SC	0.0009	0.9	2022-05-25	1	2022-06-01	2022-06-26	7	30.34
SC_17	3	Selfed_SC	0.0006	0.6	2022-05-25	1	2022-06-03	2022-06-28	9	30.61
SC_11	2	Selfed_SC	0.0009	0.9	2022-05-25	1	2022-05-31	2022-06-25	6	30.79
SC_1	1	Selfed_SC	0.0007	0.7	2022-05-25	1	2022-05-31	2022-06-25	6	31.06
SC_8	2	Selfed_SC	0.0008	0.8	2022-05-25	1	2022-06-08	2022-07-03	14	31.66
SC_10	5	Selfed_SC	0.0007	0.7	2022-05-25	1	2022-05-31	2022-06-25	6	31.72
SC_10	7	Selfed_SC	0.0007	0.7	2022-05-25	1	2022-05-31	2022-06-25	6	31.78
SC_20	3	Selfed_SC	0.0009	0.9	2022-05-25	1	2022-06-02	2022-06-27	8	32
SC_16	2	Selfed_SC	0.0014	1.4	2022-05-25	1	2022-05-31	2022-06-25	6	32.17
SC_17	7	Selfed_SC	0.0011	1.1	2022-05-25	1	2022-06-03	2022-06-28	9	32.35
SC_4	3	Selfed_SC	0.0006	0.6	2022-05-25	1	2022-06-11	2022-07-06	17	32.68
SC_5	8	Selfed_SC	0.0008	0.8	2022-05-25	1	2022-06-03	2022-06-28	9	33.84
SC_15	2	Selfed_SC	0.0012	1.2	2022-05-25	1	2022-06-01	2022-06-26	7	35.19
SC_16	7	Selfed_SC	0.0001	0.1	2022-05-25	0	0	0	0	NA
SC_7	6	Selfed_SC	0.0001	0.1	2022-05-25	0	0	0	0	NA
SC_7	8	Selfed_SC	0.0001	0.1	2022-05-25	0	0	0	0	NA
SC_5	2	Selfed_SC	0.0002	0.2	2022-05-25	0	0	0	0	NA
SC_16	8	Selfed_SC	0.0003	0.3	2022-05-25	0	0	0	0	NA
SC_12	8	Selfed_SC	0.0004	0.4	2022-05-25	0	0	0	0	NA
SC_7	1	Selfed_SC	0.0004	0.4	2022-05-25	0	0	0	0	NA
SC_7	4	Selfed_SC	0.0004	0.4	2022-05-25	0	0	0	0	NA
SC_3	8	Selfed_SC	0.0006	0.6	2022-05-25	0	0	0	0	NA
SC_4	4	Selfed_SC	0.0006	0.6	2022-05-25	0	0	0	0	NA
SC_8	3	Selfed_SC	0.0006	0.6	2022-05-25	0	0	0	0	NA
SC_4	1	Selfed_SC	0.0007	0.7	2022-05-25	0	0	0	0	NA
SC_17	2	Selfed_SC	0.0008	0.8	2022-05-25	0	0	0	0	NA
SC_15	5	Selfed_SC	0.0009	0.9	2022-05-25	0	0	0	0	NA
SC_17	6	Selfed_SC	0.0009	0.9	2022-05-25	0	0	0	0	NA
SC_3	1	Selfed_SC	0.0009	0.9	2022-05-25	0	0	0	0	NA
SC_16	3	Selfed_SC	0.001	1	2022-05-25	0	0	0	0	NA
SC_17	4	Selfed_SC	0.001	1	2022-05-25	0	0	0	0	NA
SC_12	3	Selfed_SC	0.0011	1.1	2022-05-25	0	0	0	0	NA
SC_16	1	Selfed_SC	0.0013	1.3	2022-05-25	0	0	0	0	NA
SC_16	4	Selfed_SC	0.0013	1.3	2022-05-25	0	0	0	0	NA
SC_3	6	Selfed_SC	0.0014	1.4	2022-05-25	0	0	0	0	NA
SC_16	6	Selfed_SC	0.0016	1.6	2022-05-25	0	0	0	0	NA
SC_17	5	Selfed_SC	0.0009	9	2022-05-25	0	0	0	0	NA
SC_7	2	Selfed_SC	0.0008	0.8	2022-05-25	1	2022-05-30	2022-06-24	5	NA
SC_6	7	Selfed_SC	0.0008	0.8	2022-05-25	1	2022-06-03	2022-06-28	9	NA
SC_12	6	Selfed_SC	0.0011	1.1	2022-05-25	1	2022-06-01	2022-06-26	7	NA
SC_1	4	Selfed_SC	0.0019	1.9	2022-05-25	1	2022-06-07	2022-07-02	13	NA
SI/SI_5	7	Selfed_SI	0.0009	0.9	2022-05-25	1	2022-06-02	2022-06-27	8	6.81
SI/SI_11	1	Selfed_SI	0.0018	1.8	2022-05-25	1	2022-06-15	2022-07-10	21	8.19
SI/SI_9	4	Selfed_SI	0.0013	1.3	2022-05-25	1	2022-06-06	2022-07-01	12	8.37
SI/SI_18	1	Selfed_SI	0.0014	1.4	2022-05-25	1	2022-06-03	2022-06-28	9	10.11
SI/SI_18	5	Selfed_SI	0.0014	1.4	2022-05-25	1	2022-06-03	2022-06-28	9	10.49
SI/SI_29	1	Selfed_SI	0.0009	0.9	2022-05-25	1	2022-06-01	2022-06-26	7	12.547
SI/SI_14	8	Selfed_SI	0.0012	1.2	2022-05-25	1	2022-06-15	2022-07-10	21	12.6
SI/SI_3	4	Selfed_SI	0.0008	0.8	2022-05-25	1	2022-06-06	2022-07-01	12	13.07
SI/SI_5	5	Selfed_SI	0.001	1	2022-05-25	1	2022-06-02	2022-06-27	8	13.88
SI/SI_29	6	Selfed_SI	0.0009	0.9	2022-05-25	1	2022-05-31	2022-06-25	6	14.3
SI/SI_12	1	Selfed_SI	0.0014	1.4	2022-05-25	1	2022-06-07	2022-07-02	13	14.38
SI/SI_8	5	Selfed_SI	0.0017	1.7	2022-05-25	1	2022-06-03	2022-06-28	9	15.66
SI/SI_18	2	Selfed_SI	0.0012	1.2	2022-05-25	1	2022-06-06	2022-07-01	12	16.8
SI/SI_24	2	Selfed_SI	0.001	1	2022-05-25	1	2022-06-02	2022-06-27	8	17.19
SI/SI_4	8	Selfed_SI	0.0009	0.9	2022-05-25	1	2022-06-09	2022-07-04	15	17.84
SI/SI_18	4	Selfed_SI	0.0011	1.1	2022-05-25	1	2022-06-03	2022-06-28	9	18.01
SI/SI_3	8	Selfed_SI	0.0014	1.4	2022-05-25	1	2022-06-03	2022-06-28	9	18.16
SI/SI_5	4	Selfed_SI	0.001	1	2022-05-25	1	2022-06-02	2022-06-27	8	18.26
SI/SI_10	3	Selfed_SI	0.0011	1.1	2022-05-25	1	2022-06-09	2022-07-04	15	18.64
SI/SI_27	2	Selfed_SI	0.0012	1.2	2022-05-25	1	2022-06-06	2022-07-01	12	18.65
SI/SI_21	8	Selfed_SI	0.0011	1.1	2022-05-25	1	2022-06-05	2022-06-30	11	18.89
SI/SI_5	1	Selfed_SI	0.001	1	2022-05-25	1	2022-06-03	2022-06-28	9	18.9
SI/SI_1	8	Selfed_SI	0.0005	0.5	2022-05-25	1	2022-06-02	2022-06-27	8	18.91
SI/SI_4	4	Selfed_SI	0.001	1	2022-05-25	1	2022-06-06	2022-07-01	12	18.91
SI/SI_18	6	Selfed_SI	0.0012	1.2	2022-05-25	1	2022-06-05	2022-06-30	11	19.91
SI/SI_27	3	Selfed_SI	0.0012	1.2	2022-05-25	1	2022-06-03	2022-06-28	9	20.78
SI/SI_2	4	Selfed_SI	0.0019	1.9	2022-05-25	1	2022-06-06	2022-07-01	12	20.78
SI/SI_21	7	Selfed_SI	0.0009	0.9	2022-05-25	1	2022-06-02	2022-06-27	8	20.92
SI/SI_18	7	Selfed_SI	0.0009	0.9	2022-05-25	1	2022-06-05	2022-06-30	11	20.96
SI/SI_1	4	Selfed_SI	0.0009	0.9	2022-05-25	1	2022-05-31	2022-06-25	6	21.03
SI/SI_21	4	Selfed_SI	0.0011	1.1	2022-05-25	1	2022-06-05	2022-06-30	11	21.05
SI/SI_1	2	Selfed_SI	0.0008	0.8	2022-05-25	1	2022-06-02	2022-06-27	8	21.17
SI/SI_21	5	Selfed_SI	0.0009	0.9	2022-05-25	1	2022-06-01	2022-06-26	7	21.29
SI/SI_8	6	Selfed_SI	0.0012	1.2	2022-05-25	1	2022-06-05	2022-06-30	11	21.45
SI/SI_5	2	Selfed_SI	0.001	1	2022-05-25	1	2022-06-03	2022-06-28	9	21.66
SI/SI_4	6	Selfed_SI	0.0007	0.7	2022-05-25	1	2022-06-09	2022-07-04	15	21.77
SI/SI_12	4	Selfed_SI	0.0014	1.4	2022-05-25	1	2022-06-06	2022-07-01	12	21.94
SI/SI_25	8	Selfed_SI	0.0011	1.1	2022-05-25	1	2022-06-02	2022-06-27	8	22.51
SI/SI_3	2	Selfed_SI	0.0011	1.1	2022-05-25	1	2022-06-01	2022-06-26	7	22.65
SI/SI_24	5	Selfed_SI	0.0012	1.2	2022-05-25	1	2022-06-11	2022-07-06	17	22.89
SI/SI_3	6	Selfed_SI	0.001	1	2022-05-25	1	2022-06-06	2022-07-01	12	22.94
SI/SI_8	8	Selfed_SI	0.0016	1.6	2022-05-25	1	2022-06-05	2022-06-30	11	23.06
SI/SI_25	3	Selfed_SI	0.0009	0.9	2022-05-25	1	2022-06-11	2022-07-06	17	23.18
SI/SI_14	3	Selfed_SI	0.0019	1.9	2022-05-25	1	2022-06-05	2022-06-30	11	23.26
SI/SI_24	7	Selfed_SI	0.0014	1.4	2022-05-25	1	2022-06-02	2022-06-27	8	23.57
SI/SI_9	3	Selfed_SI	0.0012	1.2	2022-05-25	1	2022-06-03	2022-06-28	9	23.82
SI/SI_26	2	Selfed_SI	0.0013	1.3	2022-05-25	1	2022-06-03	2022-06-28	9	24.15
SI/SI_14	2	Selfed_SI	0.0013	1.3	2022-05-25	1	2022-06-08	2022-07-03	14	24.22
SI/SI_3	7	Selfed_SI	0.0011	1.1	2022-05-25	1	2022-06-03	2022-06-28	9	24.72
SI/SI_22	4	Selfed_SI	0.0015	1.5	2022-05-25	1	2022-06-08	2022-07-03	14	24.84
SI/SI_21	3	Selfed_SI	0.0009	0.9	2022-05-25	1	2022-06-05	2022-06-30	11	24.88
SI/SI_9	7	Selfed_SI	0.0011	1.1	2022-05-25	1	2022-06-06	2022-07-01	12	24.88
SI/SI_21	6	Selfed_SI	0.001	1	2022-05-25	1	2022-05-31	2022-06-25	6	25.12
SI/SI_14	4	Selfed_SI	0.0015	1.5	2022-05-25	1	2022-06-05	2022-06-30	11	25.32
SI/SI_2	7	Selfed_SI	0.002	2	2022-05-25	1	2022-06-06	2022-07-01	12	26.26
SI/SI_29	4	Selfed_SI	0.001	1	2022-05-25	1	2022-06-02	2022-06-27	8	26.28
SI/SI_24	1	Selfed_SI	0.0011	1.1	2022-05-25	1	2022-06-02	2022-06-27	8	26.34
SI/SI_29	3	Selfed_SI	0.0009	0.9	2022-05-25	1	2022-06-02	2022-06-27	8	26.94
SI/SI_9	1	Selfed_SI	0.0014	1.4	2022-05-25	1	2022-06-06	2022-07-01	12	27.01
SI/SI_5	6	Selfed_SI	0.001	1	2022-05-25	1	2022-06-03	2022-06-28	9	27.23
SI/SI_8	4	Selfed_SI	0.0016	1.6	2022-05-25	1	2022-06-05	2022-06-30	11	27.53
SI/SI_5	8	Selfed_SI	0.0011	1.1	2022-05-25	1	2022-06-03	2022-06-28	9	27.74
SI/SI_22	1	Selfed_SI	0.0013	1.3	2022-05-25	1	2022-06-05	2022-06-30	11	27.88
SI/SI_26	6	Selfed_SI	0.0016	1.6	2022-05-25	1	2022-06-06	2022-07-01	12	27.92
SI/SI_22	2	Selfed_SI	0.0012	1.2	2022-05-25	1	2022-06-05	2022-06-30	11	28.21
SI/SI_1	6	Selfed_SI	0.0007	0.7	2022-05-25	1	2022-06-01	2022-06-26	7	28.22
SI/SI_26	3	Selfed_SI	0.0017	1.7	2022-05-25	1	2022-06-01	2022-06-26	7	28.34
SI/SI_25	4	Selfed_SI	0.0008	0.8	2022-05-25	1	2022-05-31	2022-06-25	6	28.5
SI/SI_26	1	Selfed_SI	0.0015	1.5	2022-05-25	1	2022-06-06	2022-07-01	12	28.54
SI/SI_26	8	Selfed_SI	0.0011	1.1	2022-05-25	1	2022-06-06	2022-07-01	12	28.62
SI/SI_27	1	Selfed_SI	0.0012	1.2	2022-05-25	1	2022-06-02	2022-06-27	8	28.67
SI/SI_1	3	Selfed_SI	0.0007	0.7	2022-05-25	1	2022-06-01	2022-06-26	7	28.88
SI/SI_25	5	Selfed_SI	0.001	1	2022-05-25	1	2022-06-02	2022-06-27	8	29.03
SI/SI_26	5	Selfed_SI	0.0012	1.2	2022-05-25	1	2022-06-06	2022-07-01	12	29.05
SI/SI_12	6	Selfed_SI	0.0012	1.2	2022-05-25	1	2022-06-06	2022-07-01	12	29.41
SI/SI_5	3	Selfed_SI	0.0009	0.9	2022-05-25	1	2022-06-02	2022-06-27	8	29.58
SI/SI_11	2	Selfed_SI	0.0016	1.6	2022-05-25	1	2022-06-05	2022-06-30	11	29.64
SI/SI_14	7	Selfed_SI	0.002	2	2022-05-25	1	2022-06-06	2022-07-01	12	30.1
SI/SI_29	2	Selfed_SI	0.0008	0.8	2022-05-25	1	2022-06-01	2022-06-26	7	30.34
SI/SI_22	7	Selfed_SI	0.0017	1.7	2022-05-25	1	2022-06-10	2022-07-05	16	30.56
SI/SI_11	4	Selfed_SI	0.0015	1.5	2022-05-25	1	2022-06-11	2022-07-06	17	30.84
SI/SI_11	3	Selfed_SI	0.0019	1.9	2022-05-25	1	2022-06-15	2022-07-10	21	31.28
SI/SI_9	8	Selfed_SI	0.001	1	2022-05-25	1	2022-06-06	2022-07-01	12	32
SI/SI_2	6	Selfed_SI	0.0016	1.6	2022-05-25	1	2022-06-06	2022-07-01	12	32.25
SI/SI_14	6	Selfed_SI	0.0016	1.6	2022-05-25	1	2022-06-06	2022-07-01	12	33.51
SI/SI_9	2	Selfed_SI	0.0011	1.1	2022-05-25	1	2022-06-03	2022-06-28	9	34.21
SI/SI_25	7	Selfed_SI	0.0005	0.5	2022-05-25	1	2022-05-31	2022-06-25	6	35.59
SI/SI_22	8	Selfed_SI	0.0016	1.6	2022-05-25	1	2022-06-11	2022-07-06	17	40.55
SI/SI_25	1	Selfed_SI	0.001	1	2022-05-25	1	2022-05-31	2022-06-25	6	41.65
SI/SI_1	5	Selfed_SI	0.0006	0.6	2022-05-25	1	2022-05-31	2022-06-25	6	43.57
SI/SI_15	3	Selfed_SI	0.0001	0.1	2022-05-25	0	0	0	0	NA
SI/SI_15	5	Selfed_SI	0.0001	0.1	2022-05-25	0	0	0	0	NA
SI/SI_15	6	Selfed_SI	0.0001	0.1	2022-05-25	0	0	0	0	NA
SI/SI_4	2	Selfed_SI	0.0001	0.1	2022-05-25	0	0	0	0	NA
SI/SI_15	1	Selfed_SI	0.0002	0.2	2022-05-25	0	0	0	0	NA
SI/SI_25	2	Selfed_SI	0.0002	0.2	2022-05-25	0	0	0	0	NA
SI/SI_10	1	Selfed_SI	0.0005	0.5	2022-05-25	0	0	0	0	NA
SI/SI_1	7	Selfed_SI	0.0006	0.6	2022-05-25	0	0	0	0	NA
SI/SI_1	1	Selfed_SI	0.0007	0.7	2022-05-25	0	0	0	0	NA
SI/SI_18	8	Selfed_SI	0.0007	0.7	2022-05-25	0	0	0	0	NA
SI/SI_18	3	Selfed_SI	0.0008	0.8	2022-05-25	0	0	0	0	NA
SI/SI_4	1	Selfed_SI	0.0008	0.8	2022-05-25	0	0	0	0	NA
SI/SI_15	2	Selfed_SI	0.0009	0.9	2022-05-25	0	0	0	0	NA
SI/SI_25	6	Selfed_SI	0.0009	0.9	2022-05-25	0	0	0	0	NA
SI/SI_21	2	Selfed_SI	0.001	1	2022-05-25	0	0	0	0	NA
SI/SI_4	3	Selfed_SI	0.001	1	2022-05-25	0	0	0	0	NA
SI/SI_4	7	Selfed_SI	0.001	1	2022-05-25	0	0	0	0	NA
SI/SI_8	1	Selfed_SI	0.001	1	2022-05-25	0	0	0	0	NA
SI/SI_8	2	Selfed_SI	0.001	1	2022-05-25	0	0	0	0	NA
SI/SI_12	5	Selfed_SI	0.0011	1.1	2022-05-25	0	0	0	0	NA
SI/SI_15	4	Selfed_SI	0.0011	1.1	2022-05-25	0	0	0	0	NA
SI/SI_21	1	Selfed_SI	0.0011	1.1	2022-05-25	0	0	0	0	NA
SI/SI_12	2	Selfed_SI	0.0012	1.2	2022-05-25	0	0	0	0	NA
SI/SI_24	8	Selfed_SI	0.0012	1.2	2022-05-25	0	0	0	0	NA
SI/SI_3	3	Selfed_SI	0.0012	1.2	2022-05-25	0	0	0	0	NA
SI/SI_9	5	Selfed_SI	0.0012	1.2	2022-05-25	0	0	0	0	NA
SI/SI_9	6	Selfed_SI	0.0012	1.2	2022-05-25	0	0	0	0	NA
SI/SI_3	1	Selfed_SI	0.0014	1.4	2022-05-25	0	0	0	0	NA
SI/SI_8	3	Selfed_SI	0.0014	1.4	2022-05-25	0	0	0	0	NA
SI/SI_8	7	Selfed_SI	0.0014	1.4	2022-05-25	0	0	0	0	NA
SI/SI_24	4	Selfed_SI	0.0015	1.5	2022-05-25	0	0	0	0	NA
SI/SI_22	3	Selfed_SI	0.0017	1.7	2022-05-25	0	0	0	0	NA
SI/SI_2	3	Selfed_SI	0.0018	1.8	2022-05-25	0	0	0	0	NA
SI/SI_2	2	Selfed_SI	0.0019	1.9	2022-05-25	0	0	0	0	NA
SI/SI_2	1	Selfed_SI	0.0002	2.1	2022-05-25	0	0	0	0	NA
SI/SI_2	8	Selfed_SI	0.0021	2.1	2022-05-25	0	0	0	0	NA
SI/SI_2	5	Selfed_SI	0.0024	2.4	2022-05-25	0	0	0	0	NA
SI/SI_3	5	Selfed_SI	0.0005	5	2022-05-25	0	0	0	0	NA
SI/SI_29	8	Selfed_SI	0.0007	0.7	2022-05-25	1	2022-06-01	2022-06-26	7	NA
SI/SI_29	5	Selfed_SI	0.0008	0.8	2022-05-25	1	2022-06-01	2022-06-26	7	NA
SI/SI_29	7	Selfed_SI	0.0008	0.8	2022-05-25	1	2022-06-01	2022-06-26	7	NA
SI/SI_4	5	Selfed_SI	0.0008	0.8	2022-05-25	1	2022-06-16	2022-07-11	22	NA
SI/SI_12	7	Selfed_SI	0.0009	0.9	2022-05-25	1	2022-06-18	2022-07-13	24	NA
SI/SI_10	2	Selfed_SI	0.0013	1.3	2022-05-25	1	2022-06-20	2022-07-15	26	NA
SI/SI_26	7	Selfed_SI	0.0014	1.4	2022-05-25	1	2022-05-30	2022-06-24	5	NA
SI/SI_12	3	Selfed_SI	0.0014	1.4	2022-05-25	1	2022-06-06	2022-07-01	12	NA
SI/SI_26	4	Selfed_SI	0.0014	1.4	2022-05-25	1	2022-06-07	2022-07-02	13	NA
SI/SI_10	4	Selfed_SI	0.0014	1.4	2022-05-25	1	2022-06-15	2022-07-10	21	NA
SI/SI_24	3	Selfed_SI	0.0014	1.4	2022-05-25	1	2022-06-18	2022-07-13	24	NA
SI/SI_24	6	Selfed_SI	0.0015	1.5	2022-05-25	1	2022-06-17	2022-07-12	23	NA
SI/SI_14	5	Selfed_SI	0.0015	1.5	2022-05-25	1	2022-06-18	2022-07-13	24	NA
SI/SI_22	5	Selfed_SI	0.0017	1.7	2022-05-25	1	2022-06-11	2022-07-06	17	NA
SI/SI_22	6	Selfed_SI	0.0017	1.7	2022-05-25	1	2022-06-15	2022-07-10	21	NA
SI/SI_14	1	Selfed_SI	0.002	2	2022-05-25	1	2022-06-08	2022-07-03	14	NA
